# Supplementary material for: The Impact of Excluding Nonrandomized Studies From Systematic Reviews in Rare Diseases: “The Example of Meta-Analyses Evaluating the Efficacy and Safety of Enzyme Replacement Therapy in Patients With Mucopolysaccharidosis”
Source: Front Mol Biosci. 2021 Jun 22;8:690615. doi: 10.3389/fmolb.2021.690615 (PMC8257960; doi:10.3389/fmolb.2021.690615)
Supplement: Supplementary file 1 [file Table1.XLSX]

## Sheet: Supplementary table S1
Table S1. Data Search Results
ID	REFERENCE	Database	Type of disease	REVIEW	EXCLUDED	REASON FOR EXCLUSION
1	Dornelles AD, Artigalás O, da Silva AA, Ardila DLV, Alegra T, Pereira TV, Vairo FPE, Schwartz IVD. Efficacy and safety of intravenous laronidase for mucopolysaccharidosis type I: A systematic review and meta-analysis. PLoS One. 2017 Aug 31;12(8):e0184065. doi: 10.1371/journal.pone.0184065. PMID: 28859139; PMCID: PMC5578671.	MEDLINE	Mucopolysaccharidosis type I	Article	No
2	Stapleton M, Hoshina H, Sawamoto K, Kubaski F, Mason RW, Mackenzie WG, Theroux M, Kobayashi H, Yamaguchi S, Suzuki Y, Fukao T, Tadao O, Ida H, Tomatsu S. Critical review of current MPS guidelines and management. Mol Genet Metab. 2019 Mar;126(3):238-245. doi: 10.1016/j.ymgme.2018.07.001. Epub 2018 Jul 7. PMID: 30143438.	MEDLINE	Different mucopolysaccharidosis	Article	Yes	It is not a systematic review
3	Bradley LA, Haddow HRM, Palomaki GE. Treatment of mucopolysaccharidosis type II (Hunter syndrome): results from a systematic evidence review. Genet Med. 2017 Nov;19(11):1187-1201. doi: 10.1038/gim.2017.30. Epub 2017 May 18. PMID: 28640238.	MEDLINE	Mucopolysaccharidosis type II	Article	No
4	Zelei T, Csetneki K, Vokó Z, Siffel C. Epidemiology of Sanfilippo syndrome: results of a systematic literature review. Orphanet J Rare Dis. 2018 Apr 10;13(1):53. doi: 10.1186/s13023-018-0796-4. PMID: 29631636; PMCID: PMC5891921.	MEDLINE	Mucopolysaccharidosis type III	Article	Yes	The study did not evaluate enzyme replacement therapy efficacy or safety
5	Pérez-López J, Morales-Conejo M, López-Rodríguez M, Hermida-Ameijeiras Á, Moltó-Abad M. Efficacy of laronidase therapy in patients with mucopolysaccharidosis type I who initiated enzyme replacement therapy in adult age. A systematic review and meta-analysis. Mol Genet Metab. 2017 Jun;121(2):138-149. doi: 10.1016/j.ymgme.2017.04.004. Epub 2017 Apr 9. PMID: 28410878.	MEDLINE	Mucopolysaccharidosis type I	Article	No
6	Angelis A, Tordrup D, Kanavos P. Socio-economic burden of rare diseases: A systematic review of cost of illness evidence. Health Policy. 2015 Jul;119(7):964-79. doi: 10.1016/j.healthpol.2014.12.016. Epub 2014 Dec 30. PMID: 25661982.	MEDLINE	Different mucopolysaccharidosis	Article	Yes	It is a pharmacoeconomic study
7	Gomes DF, Gallo LG, Leite BF, Silva RB, da Silva EN. Clinical effectiveness of enzyme replacement therapy with galsulfase in mucopolysaccharidosis type VI treatment: Systematic review. J Inherit Metab Dis. 2019 Jan;42(1):66-76. doi: 10.1002/jimd.12028. PMID: 30740728.	MEDLINE	Mucopolysaccharidosis type VI	Article	No
8	Pérez-López J, Moltó-Abad M, Muñoz-Delgado C, Morales-Conejo M, Ceberio- Hualde L, Del Toro M. Efficacy of Idursulfase therapy in patients with Mucopolysaccharidosis type II who initiated enzyme replacement therapy in adult age. A systematic review of the literature. Mol Genet Metab. 2018 Jul;124(3):216-227. doi: 10.1016/j.ymgme.2018.04.013. Epub 2018 Apr 30. PMID: 29801985.	MEDLINE	Mucopolysaccharidosis type II	Article	No
9	Williams N, Cundy PJ, Eastwod DM. Surgical Management of Thoracolumbar Kyphosis in Patients With Mucopolysaccharidosis: A Systematic Review. Spine (Phila Pa 1976). 2017 Dec 1;42(23):1817-1825. doi: 10.1097/BRS.0000000000002242. PMID: 28538597.	MEDLINE	Different mucopolysaccharidosis	Article	Yes	The study did not evaluate enzyme replacement therapy efficacy or safety
10	Alegra T, Eizerik DP, de Cerqueira CC, Pereira TV, Dornelles AD, Schwartz IV. Eficácia e segurança da terapia com idursulfase em pacientes com mucopolissacaridose tipo II, com e sem comparação com placebo: revisão sistemática e metanálise [Efficacy and safety of idursulfase therapy in patients with mucopolysaccharidosis type II with and without comparison to placebo: systematic review and meta-an…	MEDLINE	Mucopolysaccharidosis type II	Article	No
11	Schrover R, Evans K, Giugliani R, Noble I, Bhattacharya K. Minimal clinically important difference for the 6-min walk test: literature review and application to Morquio A syndrome. Orphanet J Rare Dis. 2017 Apr 26;12(1):78. doi: 10.1186/s13023-017-0633-1. PMID: 28441951; PMCID: PMC5405472.	MEDLINE	Mucopolysaccharidosis type IV	Article	No
12	Sampayo-Cordero M, Miguel-Huguet B, Pardo-Mateos A, Malfettone A, Pérez-García J, Llombart-Cussac A, Cortés J, Moltó-Abad M, Muñoz-Delgado C, Pérez-Quintana M, Pérez-López J. Agreement between results of meta-analyses from case reports and clinical studies, regarding efficacy and safety of idursulfase therapy in patients with mucopolysaccharidosis type II (MPS-II). A new tool for evidence-based m…	MEDLINE	Mucopolysaccharidosis type II	Article	No
13	Miller PA, Mulla SM, Adams-Webber T, Sivji Y, Guyatt GH, Johnston BC. PATIENT-REPORTED OUTCOMES IN RARE LYSOSOMAL STORAGE DISEASES: KEY INFORMANT INTERVIEWS AND A SYSTEMATIC REVIEW PROTOCOL. Int J Technol Assess Health Care. 2016 Jan;32(6):393-399. doi: 10.1017/S0266462316000568. Epub 2016 Dec 28. PMID: 28029334.	MEDLINE	Different mucopolysaccharidosis	Article	Yes	It is not a systematic review
14	Connock M, Juarez-Garcia A, Frew E, Mans A, Dretzke J, Fry-Smith A, Moore D. A systematic review of the clinical effectiveness and cost-effectiveness of enzyme replacement therapies for Fabry's disease and mucopolysaccharidosis type 1. Health Technol Assess. 2006 Jun;10(20):iii-iv, ix-113. doi: 10.3310/hta10200. PMID: 16729919.	MEDLINE	Mucopolysaccharidosis type I and Fabry' s disease	Article	Yes	It is a pharmacoeconomic study
15	Sampayo-Cordero M, Miguel-Huguet B, Pardo-Mateos A, Moltó-Abad M, Muñoz-Delgado C, Pérez-López J. Agreement between the results of meta-analyses from case reports and from clinical studies regarding the efficacy of laronidase therapy in patients with mucopolysaccharidosis type I who initiated enzyme replacement therapy in adult age: An example of case reports meta-analyses as an useful tool for e…	MEDLINE	Mucopolysaccharidosis type I	Article	No
16	Leadley RM, Lang S, Misso K, Bekkering T, Ross J, Akiyama T, Fietz M, Giugliani R, Hendriksz CJ, Hock NL, McGill J, Olaye A, Jain M, Kleijnen J. A systematic review of the prevalence of Morquio A syndrome: challenges for study reporting in rare diseases. Orphanet J Rare Dis. 2014 Nov 18;9:173. doi: 10.1186/s13023-014-0173-x. PMID: 25404155; PMCID: PMC4251694.	MEDLINE	Mucopolysaccharidosis type IV	Article	Yes	The study did not evaluate enzyme replacement therapy efficacy or safety
17	Ysselstein D, Shulman JM, Krainc D. Emerging links between pediatric lysosomal storage diseases and adult parkinsonism. Mov Disord. 2019 May;34(5):614-624. doi: 10.1002/mds.27631. Epub 2019 Feb 6. PMID: 30726573; PMCID: PMC6520126.	MEDLINE	Different mucopolysaccharidosis	Article	Yes	It is not a systematic review
18	Jameson E, Jones S, Remmington T. Enzyme replacement therapy with laronidase (Aldurazyme<sup>®</sup>) for treating mucopolysaccharidosis type I. Cochrane Database Syst Rev. 2019 Jun 18;6(6):CD009354. doi: 10.1002/14651858.CD009354.pub5. PMID: 31211405; PMCID: PMC6581069.	MEDLINE	Mucopolysaccharidosis type I	Article	No
19	Wolfenden C, Wittkowski A, Hare DJ. Symptoms of Autism Spectrum Disorder (ASD) in Individuals with Mucopolysaccharide Disease Type III (Sanfilippo Syndrome): A Systematic Review. J Autism Dev Disord. 2017 Nov;47(11):3620-3633. doi: 10.1007/s10803-017-3262-6. PMID: 28856504; PMCID: PMC5633638.	MEDLINE	Mucopolysaccharidosis type III	Article	Yes	The study did not evaluate enzyme replacement therapy efficacy or safety
20	Clark BM, Sprung J, Weingarten TN, Warner ME. Anesthesia for patients with mucopolysaccharidoses: Comprehensive review of the literature with emphasis on airway management. Bosn J Basic Med Sci. 2018 Feb 20;18(1):1-7. doi: 10.17305/bjbms.2017.2201. PMID: 28590232; PMCID: PMC5826667.	MEDLINE	Different mucopolysaccharidosis	Article	Yes	The study did not evaluate enzyme replacement therapy efficacy or safety
21	Kuiper GA, Nijmeijer SCM, Roelofs MJM, van der Lee JH, Hollak CEM, Bosch AM. Limited data to evaluate real-world effectiveness of enzyme replacement therapy for mucopolysaccharidosis type I. J Inherit Metab Dis. 2019 Sep;42(5):762-775. doi: 10.1002/jimd.12103. Epub 2019 May 16. PMID: 31020996.	MEDLINE	Mucopolysaccharidosis type I	Article	No
22	Nagao K, Morlet T, Haley E, Padilla J, Nemith J, Mason RW, Tomatsu S. Neurophysiology of hearing in patients with mucopolysaccharidosis type IV. Mol Genet Metab. 2018 Apr;123(4):472-478. doi: 10.1016/j.ymgme.2018.02.002. Epub 2018 Feb 8. PMID: 29472067; PMCID: PMC5891367.	MEDLINE	Mucopolysaccharidosis type IV	Article	Yes	The study did not evaluate enzyme replacement therapy efficacy or safety
23	Schuller Y, Hollak CE, Biegstraaten M. The quality of economic evaluations of ultra-orphan drugs in Europe - a systematic review. Orphanet J Rare Dis. 2015 Jul 30;10:92. doi: 10.1186/s13023-015-0305-y. PMID: 26223689; PMCID: PMC4520069.	MEDLINE	Different mucopolysaccharidosis	Article	Yes	It is a pharmacoeconomic study
24	Venekamp RP, Hearne BJ, Chandrasekharan D, Blackshaw H, Lim J, Schilder AG. Tonsillectomy or adenotonsillectomy versus non-surgical management for obstructive sleep-disordered breathing in children. Cochrane Database Syst Rev. 2015 Oct 14;(10):CD011165. doi: 10.1002/14651858.CD011165.pub2. PMID: 26465274.	MEDLINE	Obstructive sleep disorders	Summary	Yes	It is not a mucopolysaccharidosis study
25	Cross EM, Hare DJ. Behavioural phenotypes of the mucopolysaccharide disorders: a systematic literature review of cognitive, motor, social, linguistic and behavioural presentation in the MPS disorders. J Inherit Metab Dis. 2013 Mar;36(2):189-200. doi: 10.1007/s10545-012-9572-0. Epub 2013 Feb 6. PMID: 23385295.	MEDLINE	Different mucopolysaccharidosis	Article	Yes	The study did not evaluate enzyme replacement therapy efficacy or safety
26	Cui Y, Zhao H, Liu Z, Liu C, Luan J, Zhou X, Han J. A systematic review of genetic skeletal disorders reported in Chinese biomedical journals between 1978 and 2012. Orphanet J Rare Dis. 2012 Aug 22;7:55. doi: 10.1186/1750-1172-7-55. PMID: 22913777; PMCID: PMC3492206.	MEDLINE	Genetic skeletal disorders	Summary	Yes	It is not a mucopolysaccharidosis study
27	Brunelli MJ, Atallah ÁN, da Silva EM. Enzyme replacement therapy with galsulfase for mucopolysaccharidosis type VI. Cochrane Database Syst Rev. 2016 Mar 4;3:CD009806. doi: 10.1002/14651858.CD009806.pub2. PMID: 26943923.	MEDLINE	Mucopolysaccharidosis type VI	Article	No
49	ID: CD012961 AU: Shemesh E AU: Deroma L AU: Hendriksz CJ AU: Hollak C AU: Krishan A TI: Enzyme replacement therapy for mucopolysaccharidosis type IV (Morquio syndrome) SO: Cochrane Database of Systematic Reviews YR: 2018 NO: 3 PB: John Wiley & Sons, Ltd SN: 1465-1858 CC: [Cystic Fibrosis and Genetic Disorders] DOI: 10.1002/14651858.CD012961 US: http://dx.doi.org/10.1002/14651858.CD012961	CENTRAL COCRHANE (PROTOCOL)	Mucopolysaccharidosis type IV	Summary	Yes	It is only a protocol. The review is not finished.
29	El Dib RP, Pastores GM. A systematic review of new advances in the management of mucopolysaccharidosis VI (Maroteaux-Lamy syndrome): focus on galsulfase. Biologics. 2009;3:459-68. doi: 10.2147/btt.2009.3580. Epub 2009 Oct 12. PMID: 19851471; PMCID: PMC2763316.	MEDLINE	Mucopolysaccharidosis type VI	Article	No
30	van der Linden MH, Kruyt MC, Sakkers RJ, de Koning TJ, Oner FC, Castelein RM. Orthopaedic management of Hurler's disease after hematopoietic stem cell transplantation: a systematic review. J Inherit Metab Dis. 2011 Jun;34(3):657-69. doi: 10.1007/s10545-011-9304-x. Epub 2011 Mar 17. PMID: 21416194; PMCID: PMC3109254.	MEDLINE	Mucopolysaccharidosis type I	Article	Yes	The study did not evaluate enzyme replacement therapy efficacy or safety
31	Gimovsky AC, Luzi P, Berghella V. Lysosomal storage disease as an etiology of nonimmune hydrops. Am J Obstet Gynecol. 2015 Mar;212(3):281-90. doi: 10.1016/j.ajog.2014.10.007. Epub 2014 Oct 8. PMID: 25305402.	MEDLINE	Different mucopolysaccharidosis	Article	Yes	The study did not evaluate enzyme replacement therapy efficacy or safety
32	da Silva EM, Strufaldi MW, Andriolo RB, Silva LA. Enzyme replacement therapy with idursulfase for mucopolysaccharidosis type II (Hunter syndrome). Cochrane Database Syst Rev. 2016 Feb 5;2:CD008185. doi: 10.1002/14651858.CD008185.pub4. PMID: 26845288.	MEDLINE	Mucopolysaccharidosis type II	Article	No
33	Patel P, Antoniou G, Clark D, Ketteridge D, Williams N. Screening for Carpal Tunnel Syndrome in Patients With Mucopolysaccharidosis. J Child Neurol. 2020 May;35(6):410-417. doi: 10.1177/0883073820904481. Epub 2020 Mar 11. PMID: 32157938.	MEDLINE	Different mucopolysaccharidosis	Article	Yes	The study did not evaluate enzyme replacement therapy efficacy or safety
34	Pantel JT, Zhao M, Mensah MA, Hajjir N, Hsieh TC, Hanani Y, Fleischer N, Kamphans T, Mundlos S, Gurovich Y, Krawitz PM. Advances in computer-assisted syndrome recognition by the example of inborn errors of metabolism. J Inherit Metab Dis. 2018 May;41(3):533-539. doi: 10.1007/s10545-018-0174-3. Epub 2018 Apr 5. PMID: 29623569; PMCID: PMC5959962.	MEDLINE	Inborn errors of metabolism	Article	Yes	The study did not evaluate enzyme replacement therapy efficacy or safety
35	Noh H, Lee JI. Current and potential therapeutic strategies for mucopolysaccharidoses. J Clin Pharm Ther. 2014 Jun;39(3):215-24. doi: 10.1111/jcpt.12136. Epub 2014 Feb 25. PMID: 24612142.	MEDLINE	All mucopolysaccharidosis	Article	Yes	It is not a systematic review
54	Record #5 XAC: CRD42017065871 AUT: Kylie Tingley, Beth K Potter, Doug Coyle, Pranesh Chakraborty, Ian Graham, Lindsey Sikora, Kumanan Wilson TTL: Systematic review comparing the effectiveness of a combination of hematopoietic stem cell transplant (HSCT) and enzyme replacement therapy to HSCT alone in patients with severe mucopolysaccharidosis type I (Hurler syndrome) XID: 11/05/2017 XYR: 2017 DBN…	PROSPERO	Mucopolysaccharidosis type I	Summary	Yes	It is only a protocol. The review is not finished.
55	Record #6 XAC: CRD42018081291 AUT: Paulo Henrique Ribeiro Fernandes Almeida, Lívia Lovato Pires de Lemos, Juliana Álvares, Francisco de Assis Acurcio, Augusto Afonso Guerra Júnior, Vânia Eloísa Araújo TTL: Enzyme replacement therapy for mucopolysaccharidosis ii (Hunter syndrome): a systematic review of the literature XID: 10/11/2017 XYR: 2018 DBN: PROSPERO RUR: http://www.crd.york.ac.uk/PROSPERO/…	PROSPERO	Mucopolysaccharidosis type II	Summary	No
41	Record #1 of 8 ID: CD009806 AU: Brunelli MJ AU: Atallah ÁN AU: da Silva EMK TI: Enzyme replacement therapy with galsulfase for mucopolysaccharidosis type VI SO: Cochrane Database of Systematic Reviews YR: 2016 NO: 3 PB: John Wiley & Sons, Ltd SN: 1465-1858 KY: Enzyme Replacement Therapy [*methods]; Glycosaminoglycans [urine]; Humans; Mucopolysaccharidosis VI [*drug therapy, urine]; N‐Acetylgalact…	CENTRAL COCRHANE (SYSTEMATIC REVIEW)	Mucopolysaccharidosis type VI	Summary	Yes	Reference duplicated
42	Record #2 of 8 ID: CD008185 AU: da Silva EMK AU: Strufaldi MWL AU: Andriolo RB AU: Silva LA TI: Enzyme replacement therapy with idursulfase for mucopolysaccharidosis type II (Hunter syndrome) SO: Cochrane Database of Systematic Reviews YR: 2016 NO: 2 PB: John Wiley & Sons, Ltd SN: 1465-1858 KY: Drug Administration Schedule; Enzyme Replacement Therapy [*methods]; Humans; Iduronate Sulfatase [*admi…	CENTRAL COCRHANE (SYSTEMATIC REVIEW)	Mucopolysaccharidosis type VI	Summary	Yes	Reference duplicated
40	El Dib RP, Pastores GM. Laronidase for treating mucopolysaccharidosis type I. Genet Mol Res. 2007 Sep 30;6(3):667-74. PMID: 18050087.	MEDLINE	Mucopolysaccharidosis type I	Article	No
43	Record #3 of 8 ID: CD009354 AU: Jameson E AU: Jones S AU: Remmington T TI: Enzyme replacement therapy with laronidase (Aldurazyme®) for treating mucopolysaccharidosis type I SO: Cochrane Database of Systematic Reviews YR: 2019 NO: 6 PB: John Wiley & Sons, Ltd SN: 1465-1858 KY: *Enzyme Replacement Therapy [methods]; *Iduronidase [therapeutic use]; *Mucopolysaccharidosis I [drug therapy]; Adolescen…	CENTRAL COCRHANE (SYSTEMATIC REVIEW)	Mucopolysaccharidosis type I	Summary	Yes	Reference duplicated
44	Record #4 of 8 ID: CD011165 AU: Venekamp RP AU: Hearne BJ AU: Chandrasekharan D AU: Blackshaw H AU: Lim J AU: Schilder AGM TI: Tonsillectomy or adenotonsillectomy versus non‐surgical management for obstructive sleep‐disordered breathing in children SO: Cochrane Database of Systematic Reviews YR: 2015 NO: 10 PB: John Wiley & Sons, Ltd SN: 1465-1858 KY: Adenoidectomy [adverse effects, *methods]; Ad…	CENTRAL COCRHANE (SYSTEMATIC REVIEW)	Obstructive sleep disorders	Summary	Yes	Reference duplicated
50	Record #1 XAC: CRD42015032570 AUT: Andre Silva, Ida Schwartz, Osvaldo Artigalas, Alicia Dorneles, Dora Valejjo, Taciane Alegra, Tiago Pereira TTL: Efficacy and safety of laronidase therapy in patients with mucopolysaccharidosis type I with and without comparison to placebo: a novel way of evaluating orphan drugs through systematic review and meta-analysis XID: 19/12/2015 XYR: 2015 DBN: PROSPERO R…	PROSPERO	Mucopolysaccharidosis type I	Summary	Yes	Reference duplicated
51	Record #2 XAC: CRD42016041306 AUT: Jordi Pérez-López, Montse Morales-Conejo, Mónica López-Rodríguez, Álbaro Hermida-Ameijeiras, Marc Moltó-Abad TTL: Efficacy of laronidase therapy in patients with mucopolysaccharidosis type I who initiated enzyme replacement therapy in adult age: a systematic review XID: 14/06/2016 XYR: 2016 DBN: PROSPERO RUR: http://www.crd.york.ac.uk/PROSPERO/display_record.asp…	PROSPERO	Mucopolysaccharidosis type I	Summary	Yes	Reference duplicated
45	Record #5 of 8 ID: CD010625 AU: Ayub M AU: Saeed K AU: Munshi TA AU: Naeem F TI: Clozapine for psychotic disorders in adults with intellectual disabilities SO: Cochrane Database of Systematic Reviews YR: 2015 NO: 9 PB: John Wiley & Sons, Ltd SN: 1465-1858 KY: Adult; Antipsychotic Agents [*therapeutic use]; Clozapine [*therapeutic use]; Humans; Intellectual Disability [*psychology]; Psychotic Diso…	CENTRAL COCRHANE (SYSTEMATIC REVIEW)	Intelectual disabilities	Summary	Yes	It is not a mucopolysaccharidosis study
46	Record #6 of 8 ID: CD009860 AU: Fiorini HJ AU: Tamaoki MJ AU: Lenza M AU: Gomes dos Santos JB AU: Faloppa F AU: Belloti JC TI: Surgery for trigger finger SO: Cochrane Database of Systematic Reviews YR: 2018 NO: 2 PB: John Wiley & Sons, Ltd SN: 1465-1858 KY: Adult; Aged; Aged, 80 and over; Female; Humans; Hyaluronic Acid [administration & dosage]; Injections, Intra‐Articular [adverse effects]; Mal…	CENTRAL COCRHANE (SYSTEMATIC REVIEW)	Trigger finger	Summary	Yes	It is not a mucopolysaccharidosis study
47	Record #7 of 8 ID: CD012765 AU: Rankin IA AU: Sargeant H AU: Rehman H AU: Gurusamy KS TI: Low‐level laser therapy for carpal tunnel syndrome SO: Cochrane Database of Systematic Reviews YR: 2017 NO: 8 PB: John Wiley & Sons, Ltd SN: 1465-1858 CC: [Neuromuscular] DOI: 10.1002/14651858.CD012765 US: http://dx.doi.org/10.1002/14651858.CD012765	CENTRAL COCRHANE (SYSTEMATIC REVIEW)	Carpal tunnel sydrome	Summary	Yes	It is not a mucopolysaccharidosis study
48	Record #8 of 8 ID: CD006659 AU: Nasser M AU: Javaheri H AU: Fedorowicz Z AU: Noorani Z TI: Carnitine supplementation for inborn errors of metabolism SO: Cochrane Database of Systematic Reviews YR: 2012 NO: 2 PB: John Wiley & Sons, Ltd SN: 1465-1858 KY: *Dietary Supplements; Carnitine [*administration & dosage]; Humans; Infant; Metabolism, Inborn Errors [*therapy]; Vitamin B Complex [*administrati…	CENTRAL COCRHANE (SYSTEMATIC REVIEW)	Inborn errors of metabolism	Summary	Yes	It is not a mucopolysaccharidosis study
53	Record #4 XAC: CRD42017056408 AUT: Dalila Fernandes Gomes, Luciana Guerra Gallo, Everton Nunes da Silva TTL: Clinical effectiveness of enzyme replacement therapy with galsulfase in the treatment of mucopolysaccharidosis type VI: a systematic review XID: 31/01/2017 XYR: 2017 DBN: PROSPERO RUR: http://www.crd.york.ac.uk/PROSPERO/display_record.asp?ID=CRD42017056408	PROSPERO	Mucopolysaccharidosis type VI	Summary	Yes	Reference duplicated
56	Record #7 XAC: CRD42018093408 AUT: Miguel Sampayo-Cordero, Jordi Pérez-Lopez, Almudena Pardo-Mateos TTL: Agreement between the results of meta-analyses from case reports and from clinical studies regarding the efficacy of idursulfase therapy in patients with mucopolysaccharidosis type II: an example of case reports meta-analyses as an useful tool for evidence-based medicine in rare diseases XID: …	PROSPERO	Mucopolysaccharidosis type II	Summary	Yes	Reference duplicated
57	Record #8 XAC: CRD42018096323 AUT: Elad Shemesh, Laura Deroma, Christian Hendriksz, Carla Hollak, Ashma Krishan TTL: Enzyme replacement therapy for mucopolysaccharidosis type IV (Morquio syndrome) [Cochrane protocol] XID: 11/05/2018 XYR: 2018 DBN: PROSPERO RUR: http://www.crd.york.ac.uk/PROSPERO/display_record.asp?ID=CRD42018096323	PROSPERO	Mucopolysaccharidosis type IV	Summary	Yes	Reference duplicated
52	Record #3 XAC: CRD42016049750 AUT: Linmin Kang, Elizabeth Haley, Charles Wessel, Huang Lin TTL: The functional abnormality rate of peripheral nerve, spinal cord and brainstem in Mucopolysaccharidosis (MPS): a systematic review XID: 18/10/2016 XYR: 2016 DBN: PROSPERO RUR: http://www.crd.york.ac.uk/PROSPERO/display_record.asp?ID=CRD42016049750	PROSPERO	Mucopolysaccharidosis type I	Article	Yes	The study did not evaluate enzyme replacement therapy efficacy or safety
28	Jameson E, Jones S, Remmington T. Enzyme replacement therapy with laronidase (Aldurazyme(®)) for treating mucopolysaccharidosis type I. Cochrane Database Syst Rev. 2016 Apr 1;4:CD009354. doi: 10.1002/14651858.CD009354.pub4. Update in: Cochrane Database Syst Rev. 2019 Jun 18;6:CD009354. PMID: 27033167.	MEDLINE	Mucopolysaccharidosis type I	Summary	Yes	There is another publication updating this study.
36	Jameson E, Jones S, Wraith JE. Enzyme replacement therapy with laronidase (Aldurazyme(®)) for treating mucopolysaccharidosis type I. Cochrane Database Syst Rev. 2013 Nov 21;(11):CD009354. doi: 10.1002/14651858.CD009354.pub3. Update in: Cochrane Database Syst Rev. 2016;4:CD009354. PMID: 24257962.	MEDLINE	Mucopolysaccharidosis type I	Summary	Yes	There is another publication updating this study.
37	Jameson E, Jones S, Wraith JE. Enzyme replacement therapy with laronidase (Aldurazyme) for treating mucopolysaccharidosis type I. Cochrane Database Syst Rev. 2013 Sep 26;(9):CD009354. doi: 10.1002/14651858.CD009354.pub2. Update in: Cochrane Database Syst Rev. 2013;(11):CD009354. PMID: 24085657.	MEDLINE	Mucopolysaccharidosis type I	Summary	Yes	There is another publication updating this study.
38	da Silva EM, Strufaldi MW, Andriolo RB, Silva LA. Enzyme replacement therapy with idursulfase for mucopolysaccharidosis type II (Hunter syndrome). Cochrane Database Syst Rev. 2014 Jan 8;(1):CD008185. doi: 10.1002/14651858.CD008185.pub3. Update in: Cochrane Database Syst Rev. 2016;2:CD008185. PMID: 24399699.	MEDLINE	Mucopolysaccharidosis type II	Summary	Yes	There is another publication updating this study.
39	da Silva EM, Strufaldi MW, Andriolo RB, Silva LA. Enzyme replacement therapy with idursulfase for mucopolysaccharidosis type II (Hunter syndrome). Cochrane Database Syst Rev. 2011 Nov 9;(11):CD008185. doi: 10.1002/14651858.CD008185.pub2. Update in: Cochrane Database Syst Rev. 2014;1:CD008185. PMID: 22071845.	MEDLINE	Mucopolysaccharidosis type II	Summary	Yes	There is another publication updating this study.
58	Record #9 XAC: CRD42018115151 AUT: Icaro Evangelista, Daniel Barbosa, Jose Neto, Eduardo Soares, Fabio Costa TTL: Kissing molars - related epidemiologic, clinical, imaging and therapeutic aspects: a systematic review of the literature XID: 29/10/2018 XYR: 2018 DBN: PROSPERO RUR: http://www.crd.york.ac.uk/PROSPERO/display_record.asp?ID=CRD42018115151	PROSPERO	Kissing molars	Article	Yes	The study did not evaluate enzyme replacement therapy efficacy or safety
59	Record #10 XAC: CRD42020161948 AUT: Mirjam Grevink, Danielle Cath, Therese van Amelsvoort, Tom de Koning, Nikita van de Burgt TTL: Psychiatric manifestations of inborn errors of metabolism. A systematic review. XID: 10/12/2019 XYR: 2020 DBN: PROSPERO RUR: http://www.crd.york.ac.uk/PROSPERO/display_record.asp?ID=CRD42020161948	PROSPERO	Inborn errors of metabolism	Article	Yes	The study did not evaluate enzyme replacement therapy efficacy or safety
60	Toward a Core Outcome Set for Head, Neck, and Respiratory Disease in Mucopolysaccharidosis Type II: Systematic Literature Review and Assessment of Heterogeneity in Outcome Reporting","1090981","Metryka, Aleksandra; Brown, Nailah; Mercer, Jean; Wilkinson, Stuart; Jones, Simon; Williamson, Paula; Bruce, Iain","J. inborn errors metab. screen;7: e180016, 2019. tab, graf","J. inborn errors metab. scre…	LILACS	Mucopolysaccharidosis type II	Article	Yes	The study did not evaluate enzyme replacement therapy efficacy or safety
61	Audiological characteristics in mucopolysaccharidosis: a systematic literature review/ Características audiológicas na mucopolissacaridose: revisão sistemática da literatura","1041115","Chimelo, Flávia Teixeira; Silva, Liliane Aparecida Fagundes; Kim, Chong Ae; Matas, Carla Gentile","Rev. CEFAC;21(5): e16218, 2019. tab, graf","Rev. CEFAC","LILACS","article","en","2019","","BR","http://www.scielo.…	LILACS		Article	Yes	The study did not evaluate enzyme replacement therapy efficacy or safety
62	Obstructive Sleep Apnea in MPS: A Systematic Review of Pretreatment and Posttreatment Prevalence and Severity","1090868","Pal, Abhijit Ricky; Brown, Nailah; Jones, Simon A.; Bigger, Brian W.; Bruce, Iain A.","J. inborn errors metab. screen;3: e150008, 2015. tab, graf","J. inborn errors metab. screen","LILACS","article","en","2015","","BR","http://www.scielo.br/scielo.php?script=sci_arttext&amp;pi…	LILACS	All mucopolysaccharidosis	Article	No
63	Eficácia e segurança da terapia com idursulfase em pacientes com mucopolissacaridose tipo II, com e sem comparação com placebo: revisão sistemática e metanálise/ Efficacy and safety of idursulfase therapy in patients with mucopolysaccharidosis type II with and without comparison to placebo: systematic review and meta-analysis/ Eficacia y seguridad del tratamiento con idursulfasa en pacientes con …	LILACS	All mucopolysaccharidosis	Summary	Yes	Reference duplicated
64	Laronidase for treating mucopolysaccharidosis type I","498903","El Dib, R. P; Pastores, G. M","Genet. mol. res. (Online);6(3): 667-674, 2007. ilus, tab","Genet. mol. res. (Online)","LILACS","article","en","2007","Humanos; Glicósido Hidrolasas/metabolismo; Mucopolisacaridosis/terapia; Terapia Genética/efectos adversos; Ensayos Clínicos Controlados Aleatorios como Asunto","BR","http://www.funpecrp.…	LILACS	Mucopolysaccharidosis type I	Summary	Yes	Reference duplicated
